# Supplementary material for: Oscillometric central blood pressure and central systolic loading in stroke patients: Short-term reproducibility and effects of posture and fasting state
Source: PLoS One. 2018 Nov 1;13(11):e0206329. doi: 10.1371/journal.pone.0206329 (PMC6211701; doi:10.1371/journal.pone.0206329)
Supplement: S1 Dataset — (XLSX) [file pone.0206329.s002.xlsx]

## Sheet: Sheet1
																																													CPP
Participant	Age	NIHSS	Stroke Severity (1 = mild, 2 = major)	Days since stroke	Sup_Fast_PSBP	Seat_Fast_PSBP	Sup_Unfast_PSBP	Seat_Unfast_PSBP	Overall_Sup_PSBP	Overall_Seat_PSBP	Overall_Fast_PSBP	Overall_Unfast_PSBP	Sup_Fast_PDBP	Seat_Fast_PDBP	Sup_Unfast_PDBP	Seat_Unfast_PDBP	Overall_Sup_PDBP	Overall_Seat_PDBP	Overall_Fast_PDBP	Overall_Unfast_PDBP	Sup_Fast_PPP	Seat_Fast_PPP	Sup_Unfast_PPP	Seat_Unfast_PPP	Overall_Sup_PPP	Overall_Seat_PPP	Overall_Fast_PPP	Overall_Unfast_PPP	Sup_Fast_CSBP	Seat_Fast_CSBP	Sup_Unfast_CSBP	Seat_Unfast_CSBP	Overall_Sup_CSBP	Overall_Seat_CSBP	Overall_Fast_CSBP	Overall_Unfast_CSBP	Sup_Fast_CDBP	Seat_Fast_CDBP	Sup_Unfast_CDBP	Seat_Unfast_CDBP	Overall_Sup_CDBP	Overall_Seat_CDBP	Overall_Fast_CDBP	Overall_Unfast_CDBP	Sup_Fast_CPP	Seat_Fast_CPBP	Sup_Unfast_CPP	Seat_Unfast_CPP	Overall_Sup_CPP
1	60-69	10	2	11	145	146.63	114.25	120.43	127.43	134.4	145.93	117.13	88	90.25	66.75	73	75.86	82.2	89.29	69.67	57	56.38	47.5	48.57	51.57	52.73	56.64	48	132.17	134	100.88	107.43	114.29	121.6	133.21	103.93	89	91.75	67.5	74	76.71	83.47	90.57	70.53	43.17	42.25	33.38	33.43	37.57
2	50-59	3	1	20	135.67	141	133.83	139.43	134.75	140.21	138.54	136.85	81.83	86.14	79.67	78.86	80.75	82.5	84.15	79.23	53.83	54.86	54.17	60.57	54	57.71	54.38	57.62	128.67	134.71	126.17	128.71	127.42	131.71	131.92	127.54	82.5	87.43	81.17	80.57	81.83	84	85.15	80.85	46.17	47.29	45	48.14	45.58
3	40-49	12	2	5	107.88	109.43	104.83	109	106.57	109.21	108.6	107.08	65.25	70.29	61.83	64.71	63.79	67.5	67.6	63.38	42.75	39.14	43	44.29	42.86	41.71	41.07	43.69	99.75	102.14	96.33	100.57	98.29	101.36	100.87	98.62	66	72.29	63.67	65	65	68.64	68.93	64.38	33.75	29.86	32.67	35.57	33.29
4	80-89	17	2	17	129.71	130.57	101	93.83	113.56	113.62	130.14	98.13	77.29	81.29	58.89	55.25	66.94	71.82	79.29	57.77	52.43	49.29	44.33	38.25	47.88	45.27	50.86	42.46	117.29	117.86	88.67	82.67	101.19	101.62	117.57	86.27	78.57	82.43	58.44	55.67	67.25	70.08	80.5	57.33	38.71	35.43	30.22	27	33.94
5	80-89	9	2	5	157.5	157.67	169.38	155.78	163.44	156.72	157.59	162.18	91.25	97.11	100	101.33	95.63	99.22	94.35	100.71	66.25	61.22	69.38	53.89	67.81	57.56	63.59	61.18	145.38	145.56	155	144.89	150.19	145.22	145.47	149.65	91.63	98.56	101.5	103.67	96.56	101.11	95.29	102.65	53.75	52.11	53.5	41.22	53.63
6	80-89	1	1	7	169.75	163.29	152.78	152	160.76	156.94	166.73	152.39	95.38	95.43	78.56	86.11	86.47	90.19	95.4	82.33	74.38	67.86	74.22	65.89	74.29	66.75	71.33	70.06	155	150.43	134.67	137.33	144.24	143.06	152.87	136	95.38	96.14	79.44	87.33	86.94	91.19	95.73	83.39	58.88	54.29	55.22	50	56.94
7	80-89	15	2	15	147.43	150.89	136.67	129.43	142.46	141.5	149.38	132.77	74.43	80.89	63.33	62.86	69.31	73	78.06	63.08	73	70	73.33	66.57	73.15	68.5	71.31	69.69	131.71	135.56	118.83	112.43	125.77	125.44	133.88	115.38	75.14	81.67	64.67	63.71	70.31	73.81	78.81	64.15	56.57	53.89	54.17	48.71	55.46
8	70-79	9	2	8	135.57	138	129	130.67	131.88	134.33	136.94	129.83	71.43	75	70.22	72	70.75	73.5	73.44	71.11	64.14	63	58.78	58.67	61.13	60.83	63.5	58.72	126.43	126.89	118.33	118	121.88	122.44	126.69	118.17	72.14	75.22	71.11	72.89	71.56	74.06	73.88	72	54.29	51.67	47.22	45.11	50.31
9	70-79	10	2	13	151.44	151.22	149.83	142.44	150.8	146.83	151.33	145.4	63.11	64.13	60.71	57	62.06	60.35	63.59	58.63	89.33	86.5	90	85.44	89.63	85.94	88	87.44	135.33	135.38	130.86	122.22	133.38	128.41	135.35	126	64.78	65.25	61.71	57.67	63.44	61.24	65	59.44	70.56	70.13	69.14	64.33	69.94
10	70-79		1	5	172	177.43	146.29	154.13	159.14	165	174.71	150.47	96.14	95.86	74.57	76.38	85.36	85.47	96	75.53	72.86	81.57	71.71	77.75	72.29	79.53	77.21	74.93	149.71	155.43	124.43	128.63	137.07	141.13	152.57	126.67	97.43	96.71	75.71	77.25	86.57	86.33	97.07	76.53	56.57	58.57	48.71	51	52.64
11	80-89	3	1	20	141	147.25	122.38	132.78	131.69	139.59	144.13	127.88	84.25	85.5	73	78.11	78.63	81.59	84.88	75.71	56.75	61.75	49.38	54.67	53.06	58	59.25	52.18	132.25	136.88	113.88	122.33	123.06	129.18	134.56	118.35	84.88	85.88	74	79.44	79.44	82.47	85.38	76.88	47.38	51	39.88	42.89	43.63
12	50-59	5	1	8	174.5	175.29	179.17	178.33	176.83	176.69	174.92	178.75	88	89	84.33	87.33	86.17	88.23	88.54	85.83	86.5	86	94.67	90.17	90.58	87.92	86.23	92.42	154.67	154.14	157.17	154.83	155.92	154.46	154.38	156	88.5	89.29	85	88.17	86.75	88.77	88.92	86.58	66.33	64.86	72.17	66.67	69.25
13	60-69	8	2	17	127.75	134.4	121.8	125.5	124.44	129.55	131.44	123.82	77.5	83.4	68.6	67.67	72.56	74.82	80.78	68.09	50.25	51	53.2	57.83	51.89	54.73	50.67	55.73	116	121.8	108.4	109.83	111.78	115.27	119.22	109.18	78	84	69.8	69.5	73.44	76.09	81.33	69.64	38	37.8	38.6	40.33	38.33
14	70-79	12	2	10	130.43	131.88	138.43	133.71	134.43	132.73	131.2	136.07	69	67.5	67.29	68.43	68.14	67.93	68.2	67.86	61.43	64.38	71.14	65.29	66.29	64.8	63	68.21	120.86	123.25	120.71	118.43	120.79	121	122.13	119.57	70.29	69	68	69.43	69.14	69.2	69.6	68.71	50.57	54.25	52.71	49	51.64
15	70-79	18	2	6	143.29	141.22	134.22	135	138.19	138.29	142.13	134.59	74.86	73.22	67.89	65	70.94	69.35	73.94	66.53	110.71	113.89	109	111.13	109.75	112.59	112.5	110	130.71	127.78	119.78	121.25	124.56	124.71	129.06	120.47	76.71	74.89	69.44	67.25	72.63	71.29	75.69	68.41	54	52.89	50.33	54	51.94
16	70-79	3	1	7	177.2	173.25	167.25	170.5	172.78	171.88	175.44	168.88	99.2	99.75	89	96	94.67	97.88	99.44	92.5	78	73.5	78.25	74.5	78.11	74	76	76.38	160	157.25	147.25	153	154.33	155.13	158.78	150.13	101.8	102	91.5	98.5	97.22	100.25	101.89	95	58.2	55.25	55.75	54.5	57.11
17	70-79	5	1	12	135.75	136.25	127.8	123.2	131.33	129	136	125.5	88	86.25	79.6	82.67	83.33	84.1	87.13	81.27	47.75	50	48.2	38.33	48	43	48.88	42.82	123.75	125	116.2	111.5	119.56	116.9	124.38	113.64	90.25	87.75	80.6	83.67	84.89	85.3	89	82.27	33.5	37.25	35.6	27.83	34.67
18	70-79	3	1	10	164.2	169.2	127.2	139.2	145.7	154.2	166.7	133.2	91.4	99.6	70.8	77.2	81.1	88.4	95.5	74	72.8	69.6	56.4	62	64.6	65.8	71.2	59.2	151.6	154	116.2	128.6	133.9	141.3	152.8	122.4	92.2	101.4	72	78.8	82.1	90.1	96.8	75.4	59.4	52.6	44.2	49.8	51.8
19	80-89	5	1	25	169.75	162.83	153	155.75	160.44	160	165.6	154.22	94.5	91.33	85.2	84	89.33	88.4	92.6	84.67	75.25	71.5	67.8	71.75	71.11	71.6	73	69.56	158.5	152	141	142	148.78	148	154.6	141.44	95	92	86.2	85.25	90.11	89.3	93.2	85.78	63.5	60	54.8	56.75	58.67
20	60-69	2	1	5	121.17	131.33	115.2	124	118.45	129.5	126.25	117.71	60.5	67.33	60.8	64	60.64	66.5	63.92	61.71	60.67	64	54.4	60	57.82	63	62.33	56	114	122.17	107.6	114.5	111.09	120.25	118.08	109.57	61.33	68.17	61.8	66	61.55	67.63	64.75	63	52.67	54	45.8	48.5	49.55
21	60-69	14	2		140.13	142.71	131.43	141.57	136.07	142.14	141.33	136.5	78.13	81.57	71.14	80.43	74.87	81	79.73	75.79	62	61.14	60.29	61.14	61.2	61.14	61.6	60.71	132.25	136.29	120	132.71	126.53	134.5	134.13	126.36	78.5	82.29	72.14	81.71	75.53	82	80.27	76.93	53.75	54	47.86	51	51
22	80-89	6	2	4	145.8	155.6	141.8	148.33	143.8	151.64	150.7	145.36	72.8	83.6	73.8	87.17	73.3	85.55	78.2	81.09	73	72	66	61.17	69.5	66.09	72.5	63.36	133	143.4	128.8	135.17	130.9	138.91	138.2	132.27	74	84.4	73.8	89.67	73.9	87.27	79.2	82.45	59	59	55	45.5	57
[truncated: 43 more columns]
